# Supplementary material for: Reliability and validity of the ankle inversion discrimination apparatus during walking in individuals with chronic ankle instability
Source: Front Physiol. 2023 Jan 19;14:1036194. doi: 10.3389/fphys.2023.1036194 (PMC9893012; doi:10.3389/fphys.2023.1036194)
Supplement: Supplementary file 1 [file Table1.XLSX]

## Sheet: Reliability study
1CAI 2Non-CAI	ID	Gender 1male 2 female	body height (m)	body weight (kg)	age	AIDAW score (first time)	AIDAW score (second time)	tested foot (1 right; 0 left)	CAIT
1	1	0	1.57	45	23	0.717	0.728	1	17
1	2	0	1.6	60	18	0.737	0.733	0	14
1	3	0	1.655	57	19	0.727	0.723	1	18
1	4	0	1.62	56	20	0.777	0.785	1	11
1	5	0	1.74	60	24	0.777	0.752	1	17
1	6	0	1.615	54	25	0.695	0.688	1	16
1	7	1	1.71	65	23	0.732	0.713	1	17
1	8	1	1.65	61	24	0.766	0.748	1	15
1	9	1	1.72	65	22	0.765	0.767	1	29
1	10	1	1.77	65	24	0.77	0.773	1	25
1	11	1	1.7	60.2	29	0.765	0.812	1	25
1	12	1	1.71	63	19	0.782	0.792	1	23
1	13	1	1.79	68	18	0.743	0.723	1	17
1	14	1	1.8	68	18	0.767	0.847	1	17
1	15	1	1.74	60	19	0.817	0.853	1	17
2	16	0	1.56	59	22	0.748	0.773	1	26
2	17	0	1.53	45	22	0.777	0.773	1	30
2	18	0	1.55	50	23	0.783	0.755	1	30
2	19	0	1.6	55	25	0.738	0.737	1	27
2	20	0	1.58	44	24	0.752	0.727	1	27
2	21	0	1.58	45	26	0.797	0.82	1	27
2	22	1	1.82	70	23	0.758	0.74	1	29
2	23	1	1.78	70	21	0.765	0.75	1	30
2	24	1	1.7	73.5	23	0.857	0.853	1	29
2	25	1	1.8	74	18	0.91	0.907	1	29
2	26	1	1.7	60	20	0.788	0.762	1	27
2	27	1	1.7	60	22	0.738	0.727	1	30
2	28	1	1.68	66	24	0.787	0.778	1	27
2	29	1	1.71	64	22	0.797	0.795	1	30
2	30	1	1.76	63	21	0.828	0.707	1	30

## Sheet: Validity study
ID	gender (1 male; 0 female)	group (1 CAI; 0 HC)	age	body height	body weight	tested foot (1 right; 0 left)	AIDAW score	YBT Score	CAIT
1	1	0	23	1.82	70	1	0.783	97.5375	29
2	1	0	20	1.74	68	1	0.882	108.577	30
3	0	0	18	1.6	57	1	0.73	86.25	27
4	0	0	24	1.6	53.5	1	0.742	97.151	29
5	1	0	22	1.72	55	1	0.823	92.5714	30
6	0	0	22	1.56	59	1	0.773	94.3001	26
7	0	0	22	1.53	45	1	0.777	91.2752	30
8	0	0	22	1.72	58	1	0.792	95.2196	29
9	0	0	23	1.55	50	1	0.783	95.8423	30
10	1	0	23	1.7	73.5	1	0.857	104.09	29
11	1	0	25	1.68	78	1	0.828	90.9747	28
12	1	0	23	1.73	61	1	0.775	101.918	27
13	0	0	27	1.59	57	1	0.832	114.792	30
14	1	0	18	1.8	74	1	0.91	107.865	29
15	0	0	23	1.68	62	1	0.768	87.1242	27
16	1	0	23	1.73	73	1	0.812	92.401	27
17	1	0	24	1.7	74	1	0.767	102.513	27
18	1	0	20	1.7	60	1	0.788	100.542	27
19	0	0	24	1.61	49	1	0.748	96.7003	30
20	0	0	23	1.64	60	1	0.765	89.7643	30
21	1	1	24	1.64	58	1	0.78	90.5051	23
22	1	1	19	1.71	63	1	0.782	94.902	18
23	1	1	18	1.79	68	1	0.723	90.8602	17
24	0	1	18	1.6	60	0	0.737	82.0767	14
25	0	1	19	1.655	57	1	0.723	93.2396	18
26	0	1	20	1.62	56	1	0.777	92.6587	11
27	0	1	24	1.74	60	1	0.752	93.9276	17
28	1	1	18	1.8	68	1	0.767	86.8017	17
29	0	1	25	1.68	75	1	0.727	88.9535	11
30	1	1	19	1.74	60	1	0.817	100.631	17
31	1	1	26	1.77	73	1	0.817	99.1975	15
32	0	1	25	1.615	54	1	0.695	101.055	16
33	0	1	23	1.58	51	1	0.717	98.0352	14
34	1	1	24	1.77	71	0	0.717	90.0952	20
35	1	1	21	1.69	52	1	0.707	91.9897	20
36	1	1	20	1.697	69.8	0	0.802	90.2614	17
37	0	1	26	1.63	52	0	0.733	104.184	23
38	1	1	22	1.77	83	1	0.827	95.5939	10
39	0	1	20	1.6	52	0	0.717	82.8648	12
40	0	1	20	1.67	49	1	0.75	78.4127	11
